# Supplementary material for: Insecticidal and Detoxification Enzyme Inhibition Activities of Essential Oils for the Control of Pulse Beetle, Callosobruchus maculatus (F.) and Callosobruchus chinensis (L.) (Coleoptera: Bruchidae)
Source: Molecules. 2023 Jan 4;28(2):492. doi: 10.3390/molecules28020492 (PMC9863611; doi:10.3390/molecules28020492)
Supplement: Supplementary file 1 [file molecules-28-00492-s001.zip]

Archive with 1 entries (1 files):
- molecules-2074531-supplementary.pdf
